# Supplementary material for: Simultaneous expression of MMB-FOXM1 complex components enables efficient bypass of senescence
Source: Sci Rep. 2021 Nov 2;11:21506. doi: 10.1038/s41598-021-01012-z (PMC8563780; doi:10.1038/s41598-021-01012-z)
Supplement: Supplementary file 2 — Supplementary Table 1. [file 41598_2021_1012_MOESM2_ESM.xlsx]

## Sheet: Supplementary Table 1
Supplementary Table 1
685 genes downregulated following senescence-induced growth arrest, whose expression was reversed upon senescence bypass								549 genes upregulated following senescence-induced growth arrest, whose expression was reversed upon senescence bypass
Unique	Gene Symbol	p53	DREAM	RB-E2F	MMB-FOXM1			Unique	Gene Symbol	p53	DREAM	RB-E2F	MMB-FOXM1
ENSG00000164163	ABCE1	0	1	1	0			ENSG00000183044	ABAT	0	0	0	0
ENSG00000033050	ABCF2	0	0	0	0			ENSG00000141338	ABCA8	0	0	0	0
ENSG00000139826	ABHD13	0	0	0	0			ENSG00000100997	ABHD12	0	0	0	0
ENSG00000288637	AC013477.2	0	0	0	0			ENSG00000154175	ABI3BP	0	0	0	0
ENSG00000270558	AC025449.1	0	0	0	0			ENSG00000285901	AC008012.1	0	0	0	0
ENSG00000174977	AC026271.1	0	0	0	0			ENSG00000258311	AC009779.3	0	0	0	0
ENSG00000280206	AC026401.3	0	0	0	0			ENSG00000260160	AC011468.1	0	0	0	0
ENSG00000259358	AC026951.1	0	0	0	0			ENSG00000270820	AC016727.1	0	0	0	0
ENSG00000253200	AC037459.2	0	0	0	0			ENSG00000260552	AC023043.1	0	0	0	0
ENSG00000248710	AC079594.2	0	0	0	0			ENSG00000285338	AC091564.7	0	0	0	0
ENSG00000285920	AC087721.2	0	0	0	0			ENSG00000279118	AC093535.2	0	0	0	0
ENSG00000273270	AC090114.2	0	0	0	0			ENSG00000261487	AC135048.1	0	0	0	0
ENSG00000167912	AC090152.1	0	0	0	0			ENSG00000275131	AC241952.1	0	0	0	0
ENSG00000187951	AC091057.1	0	1	0	1			ENSG00000129048	ACKR4	0	0	0	0
ENSG00000261061	AC092718.4	0	0	0	0			ENSG00000170634	ACYP2	1	0	0	0
ENSG00000260007	AC107871.1	0	0	0	0			ENSG00000114948	ADAM23	0	0	0	0
ENSG00000285625	AC117378.1	0	0	0	0			ENSG00000151388	ADAMTS12	0	0	0	0
ENSG00000272677	AC124016.1	0	0	0	0			ENSG00000178031	ADAMTSL1	0	0	0	0
ENSG00000273156	AC124016.2	0	0	0	0			ENSG00000148671	ADIRF	0	0	0	0
ENSG00000272077	AC124045.1	0	0	0	0			ENSG00000172493	AFF1	0	0	0	0
ENSG00000250899	AC125807.2	0	0	0	0			ENSG00000146416	AIG1	0	0	0	0
ENSG00000263731	AC145207.5	0	0	0	0			ENSG00000162433	AK4	0	0	0	0
ENSG00000157510	AFAP1L1	0	0	0	0			ENSG00000154027	AK5	0	0	0	0
ENSG00000223959	AFG3L1P	0	0	0	0			ENSG00000198074	AKR1B10	0	0	0	0
ENSG00000157985	AGAP1	0	0	0	0			ENSG00000187134	AKR1C1	0	0	0	0
ENSG00000155189	AGPAT5	0	1	0	0			ENSG00000196139	AKR1C3	0	0	0	0
ENSG00000124942	AHNAK	0	0	0	0			ENSG00000270008	AL137247.2	0	0	0	0
ENSG00000042286	AIFM2	1	0	0	0			ENSG00000260912	AL158206.1	0	0	0	0
ENSG00000258445	AL132777.1	0	0	0	0			ENSG00000249141	AL159163.1	0	0	0	0
ENSG00000259775	AL138976.2	0	0	0	0			ENSG00000279073	AL807752.6	0	0	0	0
ENSG00000285130	AL358113.1	0	0	0	0			ENSG00000170017	ALCAM	0	0	0	0
ENSG00000259071	AL359397.2	0	0	0	0			ENSG00000119711	ALDH6A1	0	0	0	0
ENSG00000139133	ALG10	0	1	1	0			ENSG00000133805	AMPD3	0	0	0	0
ENSG00000175548	ALG10B	0	0	0	0			ENSG00000154188	ANGPT1	0	0	0	0
ENSG00000101901	ALG13	0	0	0	0			ENSG00000167772	ANGPTL4	0	0	0	0
ENSG00000166199	ALKBH3	0	0	0	0			ENSG00000164331	ANKRA2	1	1	0	0
ENSG00000003393	ALS2	0	0	0	0			ENSG00000154065	ANKRD29	0	0	0	0
ENSG00000183684	ALYREF	0	0	0	0			ENSG00000186352	ANKRD37	0	0	0	0
ENSG00000101935	AMMECR1	0	0	0	0			ENSG00000135299	ANKRD6	0	0	0	0
ENSG00000131503	ANKHD1	0	0	0	0			ENSG00000169604	ANTXR1	0	0	0	0
ENSG00000118454	ANKRD13C	0	0	0	0			ENSG00000196975	ANXA4	1	0	0	0
ENSG00000011426	ANLN	0	1	1	1			ENSG00000138356	AOX1	0	0	0	0
ENSG00000140350	ANP32A	0	0	0	0			ENSG00000106367	AP1S1	0	0	0	0
ENSG00000143401	ANP32E	0	1	1	1			ENSG00000105290	APLP1	0	0	0	0
ENSG00000254979	AP000781.2	0	0	0	0			ENSG00000084234	APLP2	0	0	0	0
ENSG00000166181	API5	0	0	0	0			ENSG00000244509	APOBEC3C	1	0	0	0
ENSG00000128383	APOBEC3A	0	0	0	0			ENSG00000128335	APOL2	0	0	0	0
ENSG00000157500	APPL1	0	0	0	0			ENSG00000142192	APP	0	0	0	0
ENSG00000198826	ARHGAP11A	0	1	0	1			ENSG00000128805	ARHGAP22	0	0	0	0
ENSG00000285077	ARHGAP11B	0	0	0	0			ENSG00000138639	ARHGAP24	0	0	0	0
ENSG00000213390	ARHGAP19	0	1	0	1			ENSG00000150347	ARID5B	0	0	0	0
ENSG00000215769	ARHGAP27P1-BPTFP1-KPNA2P3	0	0	0	0			ENSG00000135931	ARMC9	0	0	0	0
ENSG00000117713	ARID1A	0	0	0	0			ENSG00000102401	ARMCX3	0	0	0	0
ENSG00000170540	ARL6IP1	0	1	0	1			ENSG00000140450	ARRDC4	0	0	0	0
ENSG00000177917	ARL6IP6	0	1	1	0			ENSG00000104763	ASAH1	0	0	0	0
ENSG00000114098	ARMC8	0	0	0	0			ENSG00000108381	ASPA	0	0	0	0
ENSG00000105011	ASF1B	0	1	1	1			ENSG00000198363	ASPH	0	0	0	0
ENSG00000066279	ASPM	0	1	0	1			ENSG00000145246	ATP10D	0	0	0	0
ENSG00000171456	ASXL1	0	1	1	1			ENSG00000017260	ATP2C1	0	0	0	0
ENSG00000156802	ATAD2	0	1	1	1			ENSG00000147614	ATP6V0D2	0	0	0	0
ENSG00000166896	ATP23	0	1	0	0			ENSG00000113732	ATP6V0E1	0	0	0	0
ENSG00000124172	ATP5F1E	0	0	0	0			ENSG00000027847	B4GALT7	0	0	0	0
ENSG00000224470	ATXN1L	0	0	0	0			ENSG00000182240	BACE2	0	0	0	0
ENSG00000087586	AURKA	0	1	1	1			ENSG00000095739	BAMBI	0	0	0	0
ENSG00000178999	AURKB	0	1	0	1			ENSG00000114200	BCHE	0	0	0	0
ENSG00000138376	BARD1	0	1	1	0			ENSG00000151746	BICD1	0	0	0	0
ENSG00000107949	BCCIP	0	0	0	0			ENSG00000023445	BIRC3	0	0	0	0
ENSG00000126453	BCL2L12	0	1	0	0			ENSG00000095585	BLNK	0	0	0	0
ENSG00000165626	BEND7	0	0	0	0			ENSG00000125845	BMP2	0	0	0	0
ENSG00000151746	BICD1	0	0	0	0			ENSG00000038219	BOD1L1	0	0	0	0
ENSG00000089685	BIRC5	0	1	0	1			ENSG00000159388	BTG2	1	0	0	0
ENSG00000197299	BLM	0	1	1	0			ENSG00000185742	C11orf87	0	0	0	0
ENSG00000169594	BNC1	0	0	0	0			ENSG00000187479	C11orf96	0	0	0	0
ENSG00000136122	BORA	0	1	1	1			ENSG00000166920	C15orf48	0	0	0	0
ENSG00000012048	BRCA1	0	1	1	0			ENSG00000261652	C15orf65	0	0	0	0
ENSG00000139618	BRCA2	0	1	1	0			ENSG00000288368	C1GALT1C1	0	0	0	0
ENSG00000136492	BRIP1	0	1	1	0			ENSG00000125730	C3	0	0	0	0
ENSG00000169679	BUB1	0	1	0	1			ENSG00000132357	CARD6	0	0	0	0
ENSG00000156970	BUB1B	0	1	1	1			ENSG00000137752	CASP1	0	0	0	0
ENSG00000154473	BUB3	0	1	1	1			ENSG00000239282	CASTOR1	0	0	0	0
ENSG00000108666	C17orf75	0	0	0	0			ENSG00000121691	CAT	0	0	0	0
ENSG00000166845	C18orf54	0	1	0	0			ENSG00000168497	CAVIN2	1	0	0	0
ENSG00000143612	C1orf43	0	0	0	0			ENSG00000153237	CCDC148	0	0	0	0
ENSG00000205208	C4orf46	0	1	0	0			ENSG00000186409	CCDC30	0	0	0	0
ENSG00000112308	C6orf62	0	0	0	0			ENSG00000108691	CCL2	0	0	0	0
ENSG00000182307	C8orf33	0	0	0	0			ENSG00000115009	CCL20	0	0	0	0
ENSG00000253250	C8orf88	0	0	0	0			ENSG00000006606	CCL26	0	0	0	0
ENSG00000116161	CACYBP	0	1	0	1			ENSG00000260916	CCPG1	0	0	0	0
ENSG00000103326	CAPN15	0	0	0	0			ENSG00000091972	CD200	0	0	0	0
ENSG00000122565	CBX3	0	1	1	1			ENSG00000272398	CD24	0	0	0	0
ENSG00000094916	CBX5	0	1	1	1			ENSG00000261333	CD24P2	0	0	0	0
ENSG00000163006	CCDC138	0	0	0	0			ENSG00000135218	CD36	0	0	0	0
ENSG00000144395	CCDC150	0	1	0	0			ENSG00000117335	CD46	0	0	0	0
ENSG00000122483	CCDC18	0	1	1	0			ENSG00000085063	CD59	0	0	0	0
ENSG00000109881	CCDC34	0	1	1	1			ENSG00000085117	CD82	1	0	0	0
ENSG00000133773	CCDC59	0	0	0	0			ENSG00000040731	CDH10	0	0	0	0
ENSG00000110104	CCDC86	0	0	0	0			ENSG00000140937	CDH11	0	0	0	0
ENSG00000115355	CCDC88A	0	0	0	0			ENSG00000113361	CDH6	0	0	0	0
ENSG00000145386	CCNA2	0	1	0	1			ENSG00000124762	CDKN1A	1	0	0	0
ENSG00000134057	CCNB1	0	1	0	1			ENSG00000079385	CEACAM1	0	0	0	0
ENSG00000157456	CCNB2	0	1	0	1			ENSG00000221869	CEBPD	0	0	0	0
ENSG00000162063	CCNF	0	1	0	1			ENSG00000167123	CERCAM	0	0	0	0
ENSG00000241399	CD302	0	0	0	0			ENSG00000172831	CES2	1	0	0	0
ENSG00000117399	CDC20	0	1	0	1			ENSG00000137975	CLCA2	1	0	0	0
ENSG00000164045	CDC25A	0	1	1	1			ENSG00000163347	CLDN1	1	0	0	0
ENSG00000101224	CDC25B	0	1	0	1			ENSG00000115295	CLIP4	0	0	0	0
ENSG00000158402	CDC25C	0	1	0	1			ENSG00000102805	CLN5	0	0	0	0
ENSG00000093009	CDC45	0	1	1	0			ENSG00000182372	CLN8	0	0	0	0
ENSG00000097046	CDC7	0	1	1	0			ENSG00000120885	CLU	0	0	0	0
ENSG00000184661	CDCA2	0	1	0	1			ENSG00000164237	CMBL	1	0	0	0
ENSG00000111665	CDCA3	0	1	0	1			ENSG00000113805	CNTN3	0	0	0	0
ENSG00000146670	CDCA5	0	1	0	1			ENSG00000081052	COL4A4	0	0	0	0
ENSG00000134690	CDCA8	0	1	0	1			ENSG00000188153	COL4A5	0	0	0	0
ENSG00000170312	CDK1	0	1	1	1			ENSG00000144810	COL8A1	0	0	0	0
ENSG00000123080	CDKN2C	0	1	1	1			ENSG00000128510	CPA4	0	0	0	0
ENSG00000100526	CDKN3	0	1	0	1			ENSG00000109472	CPE	1	0	0	0
ENSG00000167513	CDT1	0	1	1	0			ENSG00000137449	CPEB2	1	0	0	0
ENSG00000149187	CELF1	0	0	0	0			ENSG00000106034	CPED1	0	0	0	0
ENSG00000115163	CENPA	0	1	0	1			ENSG00000104324	CPQ	0	0	0	0
ENSG00000138778	CENPE	0	1	0	1			ENSG00000107175	CREB3	0	0	0	0
ENSG00000117724	CENPF	0	1	0	1			ENSG00000143162	CREG1	0	0	0	0
ENSG00000153044	CENPH	0	1	1	0			ENSG00000109846	CRYAB	0	0	0	0
ENSG00000102384	CENPI	0	0	0	0			ENSG00000164400	CSF2	0	0	0	0
ENSG00000151849	CENPJ	0	1	0	0			ENSG00000147408	CSGALNACT1	0	0	0	0
ENSG00000123219	CENPK	0	1	1	0			ENSG00000121552	CSTA	0	0	0	0
ENSG00000120334	CENPL	0	1	0	1			ENSG00000164733	CTSB	0	0	0	0
ENSG00000100162	CENPM	0	1	1	0			ENSG00000143387	CTSK	0	0	0	0
ENSG00000166451	CENPN	0	1	1	1			ENSG00000101160	CTSZ	0	0	0	0
ENSG00000138092	CENPO	0	1	0	1			ENSG00000085733	CTTN	0	0	0	0
ENSG00000031691	CENPQ	0	1	1	0			ENSG00000159348	CYB5R1	0	0	0	0
ENSG00000151725	CENPU	0	1	1	0			ENSG00000071967	CYBRD1	0	0	0	0
ENSG00000166582	CENPV	0	0	0	0			ENSG00000055163	CYFIP2	1	0	0	0
ENSG00000203760	CENPW	0	1	0	1			ENSG00000155016	CYP2U1	0	0	0	0
ENSG00000100629	CEP128	0	0	0	0			ENSG00000160870	CYP3A7	0	0	0	0
ENSG00000103995	CEP152	0	1	1	0			ENSG00000282301	CYP3A7-CYP3A51P	0	0	0	0
ENSG00000133393	CEP20	0	1	0	0			ENSG00000153071	DAB2	0	0	0	0
ENSG00000138180	CEP55	0	1	1	1			ENSG00000196730	DAPK1	1	0	0	0
ENSG00000166037	CEP57	0	1	1	0			ENSG00000057019	DCBLD2	0	0	0	0
ENSG00000011523	CEP68	0	0	0	0			ENSG00000133083	DCLK1	0	0	0	0
ENSG00000167670	CHAF1A	0	1	1	0			ENSG00000107201	DDX58	0	0	0	0
ENSG00000106153	CHCHD2	0	0	0	0			ENSG00000181381	DDX60L	0	0	0	0
ENSG00000153922	CHD1	0	0	0	0			ENSG00000155792	DEPTOR	0	0	0	0
ENSG00000149554	CHEK1	0	1	1	0			ENSG00000065357	DGKA	1	0	0	0
ENSG00000128656	CHN1	0	0	0	0			ENSG00000100867	DHRS2	0	0	0	0
ENSG00000163507	CIP2A	0	1	0	1			ENSG00000162496	DHRS3	1	0	0	0
ENSG00000122966	CIT	0	1	0	1			ENSG00000100612	DHRS7	0	0	0	0
ENSG00000136108	CKAP2	0	1	0	1			ENSG00000198947	DMD	0	0	0	0
ENSG00000169607	CKAP2L	0	1	0	1			ENSG00000162616	DNAJB4	0	0	0	1
ENSG00000175216	CKAP5	0	1	0	1			ENSG00000128590	DNAJB9	0	0	0	0
ENSG00000173207	CKS1B	0	1	0	1			ENSG00000013563	DNASE1L1	0	0	0	0
ENSG00000184220	CMSS1	0	1	0	1			ENSG00000179085	DPM3	0	0	0	0
ENSG00000044459	CNTLN	0	0	1	0			ENSG00000136048	DRAM1	1	0	0	0
ENSG00000123500	COL10A1	0	0	0	0			ENSG00000162490	DRAXIN	0	0	0	0
ENSG00000204291	COL15A1	0	0	0	0			ENSG00000171451	DSEL	0	0	0	0
ENSG00000158270	COLEC12	0	0	0	0			ENSG00000134769	DTNA	0	0	0	0
ENSG00000114744	COMMD2	0	0	0	0			ENSG00000139318	DUSP6	0	0	0	0
ENSG00000173085	COQ2	0	0	0	0			ENSG00000264364	DYNLL2	0	0	0	0
ENSG00000132423	COQ3	0	0	0	0			ENSG00000088298	EDEM2	0	0	0	0
ENSG00000203667	COX20	0	1	0	0			ENSG00000151617	EDNRA	0	0	0	0
ENSG00000140848	CPNE2	0	0	0	0			ENSG00000172638	EFEMP2	0	0	0	0
ENSG00000137504	CREBZF	0	1	1	0			ENSG00000110675	ELMOD1	0	0	0	0
ENSG00000245694	CRNDE	0	0	0	0			ENSG00000134759	ELP2	0	0	0	0
ENSG00000070770	CSNK2A2	0	0	0	0			ENSG00000171617	ENC1	1	0	0	0
ENSG00000102974	CTCF	0	1	1	0			ENSG00000149218	ENDOD1	0	0	0	0
ENSG00000137770	CTDSPL2	0	1	1	0			ENSG00000001561	ENPP4	0	0	0	0
ENSG00000109861	CTSC	0	0	0	0			ENSG00000112796	ENPP5	0	0	0	0
ENSG00000108094	CUL2	0	0	0	0			ENSG00000086289	EPDR1	0	0	0	0
ENSG00000107562	CXCL12	0	0	0	0			ENSG00000152223	EPG5	0	0	0	0
ENSG00000071626	DAZAP1	0	0	0	0			ENSG00000177106	EPS8L2	1	0	0	0
ENSG00000006634	DBF4	0	1	1	1			ENSG00000164308	ERAP2	0	0	0	0
ENSG00000161692	DBF4B	0	1	0	1			ENSG00000225830	ERCC6	0	0	0	0
ENSG00000156136	DCK	0	1	1	0			ENSG00000113719	ERGIC1	0	0	0	0
ENSG00000110063	DCPS	0	1	1	0			ENSG00000136541	ERMN	0	0	0	0
ENSG00000165490	DDIAS	0	1	0	0			ENSG00000164283	ESM1	0	0	0	0
ENSG00000088205	DDX18	0	0	0	0			ENSG00000182197	EXT1	0	0	0	0
ENSG00000165732	DDX21	0	1	1	0			ENSG00000151348	EXT2	0	0	0	0
ENSG00000123136	DDX39A	0	1	0	0			ENSG00000185010	F8	0	0	0	0
ENSG00000145833	DDX46	0	1	1	0			ENSG00000170323	FABP4	0	0	0	0
ENSG00000174839	DENND6A	0	0	0	0			ENSG00000221968	FADS3	0	0	0	0
ENSG00000024526	DEPDC1	0	1	0	1			ENSG00000169122	FAM110B	0	0	0	0
ENSG00000035499	DEPDC1B	0	1	0	1			ENSG00000245571	FAM111A-DT	0	0	0	0
ENSG00000188985	DHFRP1	0	0	0	0			ENSG00000148541	FAM13C	1	0	0	0
ENSG00000005100	DHX33	0	0	0	0			ENSG00000144369	FAM171B	0	0	0	0
ENSG00000139734	DIAPH3	0	1	0	0			ENSG00000124098	FAM210B	1	0	0	0
ENSG00000130826	DKC1	0	0	0	0			ENSG00000196937	FAM3C	0	0	0	0
ENSG00000231607	DLEU2	0	0	0	0			ENSG00000137414	FAM8A1	0	0	0	0
ENSG00000126787	DLGAP5	0	1	0	1			ENSG00000203780	FANK1	0	0	0	0
ENSG00000144355	DLX1	0	0	0	0			ENSG00000026103	FAS	1	0	0	0
ENSG00000115844	DLX2	0	0	0	0			ENSG00000166147	FBN1	0	0	0	0
ENSG00000138346	DNA2	0	1	1	0			ENSG00000138829	FBN2	0	0	0	0
ENSG00000213551	DNAJC9	0	1	1	0			ENSG00000127585	FBXL16	0	0	0	0
ENSG00000134146	DPH6	0	0	0	0			ENSG00000167196	FBXO22	1	0	0	0
ENSG00000188641	DPYD	0	0	0	0			ENSG00000156804	FBXO32	1	0	0	0
ENSG00000143476	DTL	0	1	1	1			ENSG00000132185	FCRLA	0	0	0	0
ENSG00000168393	DTYMK	0	1	0	0			ENSG00000161513	FDXR	1	0	0	0
ENSG00000105865	DUS4L	0	0	0	0			ENSG00000149557	FEZ1	0	0	0	0
ENSG00000081721	DUSP12	0	0	0	0			ENSG00000138685	FGF2	0	0	0	0
ENSG00000129173	E2F8	0	1	1	1			ENSG00000185070	FLRT2	1	0	0	0
ENSG00000147654	EBAG9	0	1	1	0			ENSG00000125848	FLRT3	0	0	0	0
ENSG00000117395	EBNA1BP2	0	0	0	0			ENSG00000115414	FN1	0	0	0	0
ENSG00000114346	ECT2	0	1	0	1			ENSG00000110203	FOLR3	0	0	0	0
ENSG00000203791	EEF1AKMT2	0	0	0	0			ENSG00000128573	FOXP2	0	0	0	0
ENSG00000108947	EFNB3	0	0	0	0			ENSG00000073910	FRY	0	0	0	0
ENSG00000128829	EIF2AK4	0	0	0	0			ENSG00000167996	FTH1	0	0	0	0
ENSG00000151247	EIF4E	0	1	0	1			ENSG00000179163	FUCA1	1	0	0	0
ENSG00000197977	ELOVL2	0	0	0	0			ENSG00000139112	GABARAPL1	0	0	0	0
ENSG00000143924	EML4	0	0	0	0			ENSG00000141012	GALNS	0	0	0	0
ENSG00000213853	EMP2	0	0	1	0			ENSG00000131386	GALNT15	0	0	0	0
ENSG00000132199	ENOSF1	0	0	0	0			ENSG00000136542	GALNT5	0	0	0	0
ENSG00000100393	EP300	0	0	0	0			ENSG00000109586	GALNT7	0	0	0	0
ENSG00000120616	EPC1	0	0	0	0			ENSG00000130005	GAMT	0	0	0	0
ENSG00000145242	EPHA5	0	0	0	0			ENSG00000160766	GBAP1	0	0	0	0
ENSG00000154928	EPHB1	0	0	0	0			ENSG00000117226	GBP3	0	0	0	0
ENSG00000186871	ERCC6L	0	1	0	0			ENSG00000131979	GCH1	0	0	0	0
ENSG00000171320	ESCO2	0	1	1	1			ENSG00000001084	GCLC	0	0	0	0
ENSG00000135476	ESPL1	0	1	0	1			ENSG00000130513	GDF15	1	0	0	0
ENSG00000134954	ETS1	0	0	0	0			ENSG00000112964	GHR	0	0	0	0
ENSG00000182944	EWSR1	0	1	0	0			ENSG00000102393	GLA	0	0	0	0
ENSG00000174371	EXO1	0	1	1	0			ENSG00000139278	GLIPR1	0	0	0	0
ENSG00000171824	EXOSC10	0	0	0	0			ENSG00000198715	GLMP	0	0	0	0
ENSG00000130713	EXOSC2	0	1	1	0			ENSG00000109738	GLRB	0	0	0	0
ENSG00000120699	EXOSC8	0	1	1	0			ENSG00000173221	GLRX	0	0	0	0
ENSG00000123737	EXOSC9	0	1	1	0			ENSG00000115419	GLS	0	0	0	0
ENSG00000106462	EZH2	0	1	1	1			ENSG00000196743	GM2A	0	0	0	0
ENSG00000181104	F2R	0	0	0	0			ENSG00000111670	GNPTAB	0	0	0	0
ENSG00000162636	FAM102B	0	0	0	1			ENSG00000090581	GNPTG	0	0	0	0
ENSG00000174749	FAM241A	0	0	0	0			ENSG00000047932	GOPC	0	0	0	0
ENSG00000188610	FAM72B	0	0	0	0			ENSG00000063660	GPC1	1	0	0	0
ENSG00000077458	FAM76B	0	1	1	0			ENSG00000077585	GPR137B	0	0	0	0
ENSG00000101447	FAM83D	0	1	0	1			ENSG00000163328	GPR155	0	0	0	0
ENSG00000171262	FAM98B	0	0	0	0			ENSG00000138271	GPR87	1	0	0	0
ENSG00000144554	FANCD2	0	1	1	0			ENSG00000167191	GPRC5B	0	0	1	0
ENSG00000112039	FANCE	0	1	1	0			ENSG00000196208	GREB1	0	0	0	0
ENSG00000140525	FANCI	0	1	1	0			ENSG00000125675	GRIA3	0	0	0	0
ENSG00000105202	FBL	0	0	0	0			ENSG00000186088	GSAP	0	0	0	0
ENSG00000112029	FBXO5	0	1	1	1			ENSG00000105928	GSDME	0	0	0	0
ENSG00000132436	FIGNL1	0	1	0	0			ENSG00000148180	GSN	0	0	0	0
ENSG00000145216	FIP1L1	0	0	0	0			ENSG00000203812	H2AC18	0	0	0	0
ENSG00000096060	FKBP5	0	1	0	0			ENSG00000246705	H2AJ	0	0	0	0
ENSG00000137273	FOXF2	0	0	0	0			ENSG00000184678	H2BC21	0	1	0	0
ENSG00000111206	FOXM1	0	1	0	0			ENSG00000158373	H2BC5	0	0	0	1
ENSG00000068438	FTSJ1	0	0	0	0			ENSG00000158406	H4C8	0	1	0	0
ENSG00000089280	FUS	0	1	1	0			ENSG00000138411	HECW2	0	0	0	0
ENSG00000145907	G3BP1	0	1	0	0			ENSG00000143341	HMCN1	0	0	0	0
ENSG00000159131	GART	0	1	1	0			ENSG00000100292	HMOX1	0	0	0	0
ENSG00000139354	GAS2L3	0	1	0	1			ENSG00000153936	HS2ST1	0	1	0	0
ENSG00000234741	GAS5	0	0	0	0			ENSG00000117594	HSD11B1	0	0	0	0
ENSG00000092208	GEMIN2	0	0	0	0			ENSG00000152137	HSPB8	0	0	0	0
ENSG00000178295	GEN1	0	1	0	0			ENSG00000010404	IDS	0	0	0	0
ENSG00000168827	GFM1	0	0	0	0			ENSG00000115267	IFIH1	0	1	0	0
ENSG00000257698	GIHCG	0	0	0	0			ENSG00000119922	IFIT2	0	0	0	0
ENSG00000101003	GINS1	0	1	1	0			ENSG00000141753	IGFBP4	0	0	0	0
ENSG00000131153	GINS2	0	1	1	0			ENSG00000115461	IGFBP5	0	0	0	0
ENSG00000181938	GINS3	0	1	1	0			ENSG00000123496	IL13RA2	0	0	0	0
ENSG00000147536	GINS4	0	1	0	0			ENSG00000115008	IL1A	0	0	0	0
ENSG00000106571	GLI3	0	0	1	0			ENSG00000125538	IL1B	1	0	0	0
ENSG00000112312	GMNN	0	1	1	0			ENSG00000008517	IL32	0	0	0	0
ENSG00000160818	GPATCH4	0	1	0	0			ENSG00000137033	IL33	0	0	0	0
ENSG00000121957	GPSM2	0	1	0	1			ENSG00000136244	IL6	0	0	0	0
ENSG00000103342	GSPT1	0	0	0	0			ENSG00000125347	IRF1	0	0	0	0
ENSG00000138780	GSTCD	0	1	0	0			ENSG00000187608	ISG15	0	0	0	0
ENSG00000183474	GTF2H2C	0	0	0	0			ENSG00000129636	ITFG1	0	0	0	0
ENSG00000075218	GTSE1	0	1	0	1			ENSG00000164171	ITGA2	0	0	0	0
ENSG00000151806	GUF1	0	0	0	0			ENSG00000082781	ITGB5	0	0	0	0
ENSG00000189060	H1-0	0	0	0	0			ENSG00000198542	ITGBL1	0	0	0	0
ENSG00000184897	H1-10	0	0	1	0			ENSG00000116679	IVNS1ABP	0	0	1	0
ENSG00000188486	H2AX	0	1	0	1			ENSG00000101384	JAG1	1	0	0	0
ENSG00000105968	H2AZ2	0	1	1	1			ENSG00000165757	JCAD	0	0	0	0
ENSG00000132475	H3-3B	0	0	0	0			ENSG00000107104	KANK1	0	0	0	0
ENSG00000197061	H4C3	0	1	1	1			ENSG00000116396	KCNC4	0	0	0	0
ENSG00000170961	HAS2	0	0	0	0			ENSG00000123700	KCNJ2	0	0	0	0
ENSG00000177602	HASPIN	0	1	0	1			ENSG00000178695	KCTD12	0	0	0	0
ENSG00000152240	HAUS1	0	1	1	0			ENSG00000100196	KDELR3	0	0	0	0
ENSG00000137814	HAUS2	0	1	1	0			ENSG00000049130	KITLG	1	0	0	0
ENSG00000131351	HAUS8	0	1	1	0			ENSG00000114796	KLHL24	0	0	0	0
ENSG00000166503	HDGFL3	0	0	0	0			ENSG00000171346	KRT15	1	0	0	0
ENSG00000119969	HELLS	0	1	1	0			ENSG00000131737	KRT34	0	0	0	0
ENSG00000149929	HIRIP3	0	1	0	0			ENSG00000221880	KRTAP1-3	0	0	0	0
ENSG00000123485	HJURP	0	1	0	1			ENSG00000221852	KRTAP1-5	0	0	0	0
ENSG00000189403	HMGB1	0	1	1	0			ENSG00000212900	KRTAP3-2	0	0	0	0
ENSG00000214821	HMGB1P4	0	0	0	0			ENSG00000213416	KRTAP4-12	0	0	0	0
ENSG00000164104	HMGB2	0	1	1	1			ENSG00000179630	LACC1	1	0	0	0
ENSG00000029993	HMGB3	0	1	0	0			ENSG00000103642	LACTB	0	0	0	0
ENSG00000198157	HMGN5	0	0	0	0			ENSG00000053747	LAMA3	0	0	0	0
ENSG00000100281	HMGXB4	0	1	1	0			ENSG00000112769	LAMA4	0	0	0	0
ENSG00000072571	HMMR	0	1	0	1			ENSG00000005893	LAMP2	0	0	0	0
ENSG00000226188	HNRNPA1P3	0	0	0	0			ENSG00000204381	LAYN	0	0	0	0
ENSG00000170144	HNRNPA3	0	1	1	0			ENSG00000196734	LCE1B	0	0	0	0
ENSG00000226790	HNRNPA3P1	0	0	0	0			ENSG00000128342	LIF	1	0	0	0
ENSG00000138668	HNRNPD	0	1	1	0			ENSG00000232931	LINC00342	0	0	0	0
ENSG00000152795	HNRNPDL	0	1	1	0			ENSG00000258791	LINC00520	0	0	0	0
ENSG00000169045	HNRNPH1	0	1	0	0			ENSG00000246430	LINC00968	0	0	0	0
ENSG00000096746	HNRNPH3	0	1	0	0			ENSG00000240476	LINC00973	0	0	0	0
ENSG00000099783	HNRNPM	0	0	0	0			ENSG00000233396	LINC01719	0	0	0	0
ENSG00000282958	HNRNPR	0	0	0	0			ENSG00000251580	LINC02482	0	0	0	0
ENSG00000105323	HNRNPUL1	0	0	0	0			ENSG00000232527	LINC02802	0	0	0	0
ENSG00000233429	HOTAIRM1	0	0	0	0			ENSG00000107798	LIPA	0	0	0	0
ENSG00000105997	HOXA3	0	0	0	0			ENSG00000101670	LIPG	0	0	0	0
ENSG00000122592	HOXA7	0	0	0	0			ENSG00000071282	LMCD1	0	0	0	0
ENSG00000153976	HS3ST3A1	0	0	0	0			ENSG00000231131	LNCAROD	0	0	0	0
ENSG00000187522	HSPA14	0	0	0	0			ENSG00000113441	LNPEP	0	0	0	0
ENSG00000125968	ID1	0	0	0	0			ENSG00000113083	LOX	0	0	0	0
ENSG00000115738	ID2	0	0	0	0			ENSG00000138131	LOXL4	0	0	0	0
ENSG00000129351	ILF3	0	1	1	1			ENSG00000197324	LRP10	0	0	0	0
ENSG00000267100	ILF3-DT	0	0	0	0			ENSG00000163956	LRPAP1	1	0	0	0
ENSG00000149503	INCENP	0	1	0	1			ENSG00000128606	LRRC17	0	0	0	0
ENSG00000071243	ING3	0	0	0	0			ENSG00000168056	LTBP3	0	0	0	0
ENSG00000169592	INO80E	0	0	0	0			ENSG00000154589	LY96	0	0	0	0
ENSG00000183856	IQGAP3	0	1	0	1			ENSG00000180660	MAB21L1	0	0	0	0
ENSG00000078747	ITCH	0	0	0	0			ENSG00000181751	MACIR	0	1	0	0
ENSG00000077684	JADE1	0	1	0	0			ENSG00000187243	MAGED4B	0	0	0	0
ENSG00000136636	KCTD3	0	0	0	0			ENSG00000251562	MALAT1	0	0	0	0
ENSG00000186280	KDM4D	0	0	0	0			ENSG00000165072	MAMDC2	0	0	0	0
ENSG00000121774	KHDRBS1	0	1	0	0			ENSG00000111885	MAN1A1	0	0	0	0
ENSG00000138160	KIF11	0	1	0	1			ENSG00000117643	MAN1C1	0	0	0	0
ENSG00000137177	KIF13A	0	0	0	0			ENSG00000013288	MAN2B2	0	0	0	0
ENSG00000118193	KIF14	0	1	0	1			ENSG00000109323	MANBA	0	0	0	0
ENSG00000163808	KIF15	0	1	1	1			ENSG00000166963	MAP1A	0	0	0	0
ENSG00000121621	KIF18A	0	1	1	1			ENSG00000078018	MAP2	0	0	0	0
ENSG00000186185	KIF18B	0	1	0	1			ENSG00000107968	MAP3K8	0	0	0	0
ENSG00000112984	KIF20A	0	1	0	1			ENSG00000171444	MCC	1	0	0	0
ENSG00000138182	KIF20B	0	1	0	1			ENSG00000135679	MDM2	1	0	0	0
ENSG00000079616	KIF22	0	1	0	0			ENSG00000065833	ME1	0	0	0	0
ENSG00000137807	KIF23	0	1	0	1			ENSG00000214548	MEG3	0	0	0	0
ENSG00000142945	KIF2C	0	1	0	1			ENSG00000103260	METRN	0	0	0	0
ENSG00000090889	KIF4A	0	1	0	1			ENSG00000197614	MFAP5	0	0	0	0
ENSG00000237649	KIFC1	0	1	0	1			ENSG00000140545	MFGE8	0	0	0	0
ENSG00000127528	KLF2	0	0	0	0			ENSG00000257335	MGAM	0	0	0	0
ENSG00000122550	KLHL7	0	0	0	0			ENSG00000137463	MGARP	0	0	0	0
ENSG00000110066	KMT5B	0	0	0	0			ENSG00000128923	MINDY2	0	0	0	0
ENSG00000137812	KNL1	0	1	0	0			ENSG00000204682	MIR1915HG	0	0	0	0
ENSG00000128944	KNSTRN	0	1	0	1			ENSG00000253522	MIR3142HG	0	0	0	0
ENSG00000184445	KNTC1	0	1	1	0			ENSG00000228526	MIR34AHG	0	0	0	0
ENSG00000138709	LARP1B	0	0	0	0			ENSG00000262406	MMP12	0	0	0	0
ENSG00000143815	LBR	0	1	0	1			ENSG00000079931	MOXD1	0	0	0	0
ENSG00000178177	LCORL	0	1	1	0			ENSG00000143158	MPC2	0	0	0	0
ENSG00000183814	LIN9	0	1	1	1			ENSG00000197965	MPZL1	0	0	0	0
ENSG00000113368	LMNB1	0	1	1	1			ENSG00000153029	MR1	1	0	0	0
ENSG00000176619	LMNB2	0	0	0	0			ENSG00000135324	MRAP2	0	0	0	0
ENSG00000143013	LMO4	0	0	0	0			ENSG00000148450	MSRB2	0	0	0	0
ENSG00000165501	LRR1	0	1	1	0			ENSG00000123933	MXD4	0	0	0	0
ENSG00000171757	LRRC34	0	0	0	0			ENSG00000145555	MYO10	0	0	0	0
ENSG00000163428	LRRC58	0	0	0	0			ENSG00000172399	MYOZ2	0	0	0	0
ENSG00000257103	LSM14A	0	0	0	0			ENSG00000173559	NABP1	0	0	0	0
ENSG00000108848	LUC7L3	0	0	0	0			ENSG00000172890	NADSYN1	1	0	0	0
ENSG00000160886	LY6K	0	0	0	0			ENSG00000161048	NAPEPLD	0	1	0	0
ENSG00000145220	LYAR	0	0	0	0			ENSG00000274180	NATD1	0	0	0	0
ENSG00000164109	MAD2L1	0	1	1	1			ENSG00000245532	NEAT1	0	0	0	0
ENSG00000234456	MAGI2-AS3	0	0	0	0			ENSG00000049759	NEDD4L	0	0	0	0
ENSG00000162385	MAGOH	0	0	0	0			ENSG00000277586	NEFL	1	0	0	0
ENSG00000169967	MAP3K2	0	0	0	0			ENSG00000163491	NEK10	0	0	0	0
ENSG00000107643	MAPK8	0	0	0	0			ENSG00000163531	NFASC	0	0	0	0
ENSG00000089022	MAPKAPK5	0	0	0	0			ENSG00000144802	NFKBIZ	0	0	0	0
ENSG00000120539	MASTL	0	1	0	0			ENSG00000188811	NHLRC3	0	0	0	0
ENSG00000229619	MBNL1-AS1	0	0	0	0			ENSG00000104361	NIPAL2	0	0	0	0
ENSG00000076770	MBNL3	0	0	0	0			ENSG00000001461	NIPAL3	0	0	0	0
ENSG00000065328	MCM10	0	1	1	0			ENSG00000152465	NMT2	0	0	0	0
ENSG00000073111	MCM2	0	1	1	0			ENSG00000197183	NOL4L	0	0	0	0
ENSG00000104738	MCM4	0	1	1	0			ENSG00000221890	NPTXR	0	0	0	0
ENSG00000166508	MCM7	0	1	1	0			ENSG00000237187	NR2F1-AS1	0	0	0	0
ENSG00000125885	MCM8	0	1	1	0			ENSG00000151623	NR3C2	0	0	0	0
ENSG00000198625	MDM4	0	0	0	0			ENSG00000091129	NRCAM	0	0	0	0
ENSG00000136146	MED4	0	0	0	0			ENSG00000157168	NRG1	0	0	0	0
ENSG00000133997	MED6	0	0	0	0			ENSG00000168824	NSG1	0	0	0	0
ENSG00000165304	MELK	0	1	0	0			ENSG00000074527	NTN4	0	0	0	0
ENSG00000111142	METAP2	0	0	0	0			ENSG00000225484	NUTM2B-AS1	0	0	0	0
ENSG00000125457	MIF4GD	0	0	0	0			ENSG00000123240	OPTN	0	0	0	0
ENSG00000234883	MIR155HG	0	0	0	0			ENSG00000070882	OSBPL3	0	0	0	0
ENSG00000265452	MIR3682	0	0	0	0			ENSG00000143867	OSR1	0	0	0	0
ENSG00000265828	MIR3939	0	0	0	0			ENSG00000081087	OSTM1	0	0	0	0
ENSG00000159055	MIS18A	0	1	0	0			ENSG00000083454	P2RX5	0	0	0	0
ENSG00000129534	MIS18BP1	0	1	0	1			ENSG00000149380	P4HA3	0	0	0	0
ENSG00000148773	MKI67	0	1	0	1			ENSG00000145730	PAM	0	0	0	0
ENSG00000156103	MMP16	0	0	0	0			ENSG00000149090	PAMR1	0	0	0	0
ENSG00000138587	MNS1	0	1	0	0			ENSG00000152782	PANK1	1	0	0	0
ENSG00000051825	MPHOSPH9	0	1	0	0			ENSG00000182752	PAPPA	0	0	0	0
ENSG00000198015	MRPL42	0	0	0	0			ENSG00000173193	PARP14	0	0	0	0
ENSG00000204568	MRPS18B	0	1	0	1			ENSG00000189223	PAX8-AS1	0	0	0	0
ENSG00000053372	MRTO4	0	1	0	0			ENSG00000163346	PBXIP1	0	0	0	0
ENSG00000143033	MTF2	0	1	1	1			ENSG00000169851	PCDH7	0	0	0	0
ENSG00000146410	MTFR2	0	1	0	1			ENSG00000145882	PCYOX1L	0	0	0	0
ENSG00000163738	MTHFD2L	0	0	0	0			ENSG00000138735	PDE5A	0	0	0	0
ENSG00000087053	MTMR2	0	0	0	0			ENSG00000170962	PDGFD	0	0	0	0
ENSG00000139505	MTMR6	0	0	0	0			ENSG00000060642	PIGV	0	0	0	0
ENSG00000242086	MUC20-OT1	0	0	0	0			ENSG00000100100	PIK3IP1	0	0	0	0
ENSG00000101057	MYBL2	0	1	1	0			ENSG00000117461	PIK3R3	0	0	0	0
ENSG00000204899	MZT1	0	1	1	1			ENSG00000103066	PLA2G15	0	0	0	0
ENSG00000078177	N4BP2	0	0	0	0			ENSG00000116711	PLA2G4A	0	0	0	0
ENSG00000145414	NAF1	0	0	0	0			ENSG00000105499	PLA2G4C	0	0	0	0
ENSG00000132780	NASP	0	1	1	0			ENSG00000104368	PLAT	0	0	0	0
ENSG00000010292	NCAPD2	0	1	0	1			ENSG00000101333	PLCB4	0	0	0	0
ENSG00000109805	NCAPG	0	1	1	1			ENSG00000180287	PLD5	0	0	0	0
ENSG00000146918	NCAPG2	0	1	1	0			ENSG00000147872	PLIN2	0	0	0	0
ENSG00000121152	NCAPH	0	1	0	1			ENSG00000067113	PLPP1	0	0	0	0
ENSG00000058804	NDC1	0	1	0	1			ENSG00000203805	PLPP4	0	0	0	0
ENSG00000080986	NDC80	0	1	0	1			ENSG00000114698	PLSCR4	0	0	0	0
ENSG00000156170	NDUFAF6	0	0	0	0			ENSG00000100979	PLTP	1	0	0	0
ENSG00000172260	NEGR1	0	0	0	0			ENSG00000120594	PLXDC2	0	0	0	0
ENSG00000109674	NEIL3	0	1	0	0			ENSG00000130827	PLXNA3	0	0	0	0
ENSG00000117650	NEK2	0	1	0	1			ENSG00000124225	PMEPA1	0	0	0	0
ENSG00000136098	NEK3	0	0	0	0			ENSG00000175482	POLD4	0	0	0	0
ENSG00000214357	NEURL1B	0	0	0	0			ENSG00000170734	POLH	1	0	0	0
ENSG00000066248	NGEF	0	0	0	0			ENSG00000186951	PPARA	0	0	0	0
ENSG00000196865	NHLRC2	0	0	0	0			ENSG00000119698	PPP4R4	0	0	0	0
ENSG00000135540	NHSL1	0	0	0	0			ENSG00000138078	PREPL	0	0	0	0
ENSG00000132603	NIP7	0	0	0	0			ENSG00000139174	PRICKLE1	0	0	0	0
ENSG00000109255	NMU	0	0	0	0			ENSG00000171867	PRNP	0	0	0	0
ENSG00000273899	NOL12	0	0	0	0			ENSG00000164099	PRSS12	0	0	0	0
ENSG00000166197	NOLC1	0	1	1	0			ENSG00000106772	PRUNE2	0	0	0	0
ENSG00000048162	NOP16	0	0	0	1			ENSG00000231924	PSG1	0	0	0	0
ENSG00000126368	NR1D1	0	0	0	0			ENSG00000221826	PSG3	0	0	0	0
ENSG00000213281	NRAS	0	0	0	0			ENSG00000243137	PSG4	0	0	0	0
ENSG00000134986	NREP	0	0	0	0			ENSG00000204941	PSG5	0	0	0	0
ENSG00000106459	NRF1	0	0	0	0			ENSG00000221878	PSG7	0	0	0	0
ENSG00000109685	NSD2	0	1	1	0			ENSG00000183668	PSG9	0	0	0	0
ENSG00000147548	NSD3	0	0	1	0			ENSG00000152229	PSTPIP2	1	0	0	0
ENSG00000107672	NSMCE4A	0	1	0	0			ENSG00000050628	PTGER3	0	0	0	0
ENSG00000013374	NUB1	0	0	0	0			ENSG00000134242	PTPN22	0	0	0	0
ENSG00000069275	NUCKS1	0	1	1	1			ENSG00000153233	PTPRR	0	0	0	0
ENSG00000170584	NUDCD2	0	1	0	1			ENSG00000185129	PURA	0	0	0	0
ENSG00000167005	NUDT21	0	0	1	0			ENSG00000250337	PURPL	0	0	0	0
ENSG00000272325	NUDT3	0	0	0	0			ENSG00000073008	PVR	0	0	0	0
ENSG00000143228	NUF2	0	1	1	1			ENSG00000103485	QPRT	0	0	0	0
ENSG00000083635	NUFIP1	0	0	0	0			ENSG00000041353	RAB27B	0	0	0	0
ENSG00000111581	NUP107	0	1	1	0			ENSG00000159200	RCAN1	0	0	0	0
ENSG00000113569	NUP155	0	1	1	0			ENSG00000136161	RCBTB2	0	0	0	0
ENSG00000030066	NUP160	0	1	0	0			ENSG00000121039	RDH10	0	0	0	0
ENSG00000095319	NUP188	0	0	1	0			ENSG00000116741	RGS2	0	0	0	0
ENSG00000155561	NUP205	0	1	1	1			ENSG00000117152	RGS4	0	0	0	0
ENSG00000163002	NUP35	0	1	0	1			ENSG00000143248	RGS5	0	0	0	0
ENSG00000138750	NUP54	0	1	0	0			ENSG00000182901	RGS7	0	0	0	0
ENSG00000139496	NUP58	0	1	1	0			ENSG00000186479	RGS7BP	0	0	0	0
ENSG00000213024	NUP62	0	1	1	0			ENSG00000133135	RNF128	0	0	0	0
ENSG00000108559	NUP88	0	1	0	0			ENSG00000185483	ROR1	0	0	0	0
ENSG00000115758	ODC1	0	0	0	0			ENSG00000069667	RORA	0	0	0	0
ENSG00000104147	OIP5	0	1	1	1			ENSG00000185088	RPS27L	1	0	0	0
ENSG00000085840	ORC1	0	1	1	0			ENSG00000166592	RRAD	1	0	0	0
ENSG00000091651	ORC6	0	1	0	0			ENSG00000048392	RRM2B	1	0	0	0
ENSG00000170515	PA2G4	0	0	0	0			ENSG00000130363	RSPH3	0	0	0	0
ENSG00000079462	PAFAH1B3	0	1	0	0			ENSG00000146374	RSPO3	0	0	0	0
ENSG00000111845	PAK1IP1	0	0	0	0			ENSG00000117616	RSRP1	0	0	0	0
ENSG00000125779	PANK2	1	0	0	0			ENSG00000139970	RTN1	0	0	0	0
ENSG00000143799	PARP1	0	0	1	0			ENSG00000159216	RUNX1	0	1	0	0
ENSG00000185480	PARPBP	0	1	0	1			ENSG00000177409	SAMD9L	0	0	0	0
ENSG00000100105	PATZ1	0	0	0	0			ENSG00000150459	SAP18	0	0	0	0
ENSG00000273344	PAXIP1-AS1	0	0	0	0			ENSG00000130066	SAT1	0	0	0	0
ENSG00000168078	PBK	0	1	0	0			ENSG00000099194	SCD	0	0	0	0
ENSG00000163939	PBRM1	0	1	0	0			ENSG00000145284	SCD5	0	0	0	0
ENSG00000156374	PCGF6	0	0	0	0			ENSG00000136531	SCN2A	1	0	0	0
ENSG00000166803	PCLAF	0	1	1	0			ENSG00000100003	SEC14L2	0	0	0	0
ENSG00000078674	PCM1	0	0	0	0			ENSG00000265808	SEC22B	0	0	0	0
ENSG00000126249	PDCD2L	0	0	0	0			ENSG00000091490	SEL1L3	0	0	0	0
ENSG00000175087	PDIK1L	0	0	0	0			ENSG00000170381	SEMA3E	0	0	0	0
ENSG00000121892	PDS5A	0	0	1	0			ENSG00000140264	SERF2	0	0	0	0
ENSG00000083642	PDS5B	0	1	1	1			ENSG00000166396	SERPINB7	0	0	0	0
ENSG00000148459	PDSS1	0	0	0	0			ENSG00000149131	SERPING1	0	0	0	0
ENSG00000132326	PER2	0	0	0	0			ENSG00000080546	SESN1	1	0	0	0
ENSG00000049246	PER3	0	0	0	0			ENSG00000149212	SESN3	0	0	0	0
ENSG00000178921	PFAS	0	1	0	0			ENSG00000104332	SFRP1	0	0	0	0
ENSG00000137338	PGBD1	0	0	0	0			ENSG00000106483	SFRP4	0	0	0	0
ENSG00000204138	PHACTR4	0	0	0	0			ENSG00000130813	SHFL	0	0	0	0
ENSG00000119403	PHF19	0	1	1	1			ENSG00000110013	SIAE	0	0	0	0
ENSG00000129195	PIMREG	0	1	0	1			ENSG00000120725	SIL1	0	0	0	0
ENSG00000166851	PLK1	0	1	0	1			ENSG00000141469	SLC14A1	0	0	0	0
ENSG00000142731	PLK4	0	1	1	1			ENSG00000168679	SLC16A4	0	0	0	0
ENSG00000162407	PLPP3	0	0	0	0			ENSG00000119899	SLC17A5	0	0	0	0
ENSG00000138035	PNPT1	0	0	0	0			ENSG00000106688	SLC1A1	0	0	0	0
ENSG00000143157	POGK	0	0	0	0			ENSG00000163393	SLC22A15	0	0	0	0
ENSG00000100479	POLE2	0	1	1	0			ENSG00000110628	SLC22A18	0	0	0	0
ENSG00000051341	POLQ	0	1	0	0			ENSG00000162241	SLC25A45	1	0	0	0
ENSG00000137054	POLR1E	0	1	0	0			ENSG00000115084	SLC35F5	0	0	0	0
ENSG00000113356	POLR3G	0	0	0	0			ENSG00000138449	SLC40A1	0	0	0	0
ENSG00000185900	POMK	0	0	0	0			ENSG00000198743	SLC5A3	0	0	0	0
ENSG00000196262	PPIA	0	0	0	0			ENSG00000065923	SLC9A7	0	0	0	0
ENSG00000171960	PPIH	0	1	0	0			ENSG00000166750	SLFN5	0	0	0	0
ENSG00000186298	PPP1CC	0	0	0	0			ENSG00000145335	SNCA	0	0	0	0
ENSG00000158615	PPP1R15B	0	0	0	0			ENSG00000201700	SNORD113-3	0	0	0	0
ENSG00000146112	PPP1R18	0	0	0	0			ENSG00000112096	SOD2	0	0	0	0
ENSG00000113575	PPP2CA	0	0	0	0			ENSG00000135899	SP110	0	0	0	0
ENSG00000275052	PPP4R3B	0	0	0	0			ENSG00000163071	SPATA18	1	0	0	0
ENSG00000196850	PPTC7	0	0	0	0			ENSG00000042317	SPATA7	0	0	0	0
ENSG00000198901	PRC1	0	1	0	1			ENSG00000118785	SPP1	0	0	0	0
ENSG00000185238	PRMT3	0	0	0	0			ENSG00000161011	SQSTM1	0	0	0	0
ENSG00000105618	PRPF31	0	0	0	0			ENSG00000101955	SRPX	0	0	0	0
ENSG00000068489	PRR11	0	1	1	1			ENSG00000064225	ST3GAL6	0	0	0	0
ENSG00000158122	PRXL2C	0	0	0	0			ENSG00000115415	STAT1	0	1	0	0
ENSG00000164985	PSIP1	0	1	0	0			ENSG00000170581	STAT2	0	0	0	0
ENSG00000126067	PSMB2	0	0	0	0			ENSG00000040341	STAU2	0	0	0	0
ENSG00000108671	PSMD11	0	0	0	0			ENSG00000164647	STEAP1	0	0	0	0
ENSG00000134222	PSRC1	0	1	0	1			ENSG00000157214	STEAP2	0	0	0	0
ENSG00000011304	PTBP1	0	1	0	0			ENSG00000173320	STOX2	0	0	0	0
ENSG00000117569	PTBP2	0	1	0	0			ENSG00000117758	STX12	0	0	0	0
ENSG00000214182	PTMAP5	0	0	0	0			ENSG00000103496	STX4	0	0	0	0
ENSG00000164611	PTTG1	0	1	0	1			ENSG00000175600	SUGCT	0	0	0	0
ENSG00000213005	PTTG3P	0	0	0	0			ENSG00000196562	SULF2	1	0	0	0
ENSG00000146676	PURB	0	0	0	0			ENSG00000165124	SVEP1	0	0	0	0
ENSG00000091127	PUS7	0	0	0	0			ENSG00000108639	SYNGR2	0	0	0	0
ENSG00000112531	QKI	0	0	0	0			ENSG00000172403	SYNPO2	0	0	0	0
ENSG00000060749	QSER1	0	0	1	0			ENSG00000197780	TAF13	0	0	0	0
ENSG00000104679	R3HCC1	0	0	0	0			ENSG00000145022	TCTA	0	0	0	0
ENSG00000161800	RACGAP1	0	1	0	1			ENSG00000183508	TENT5C	0	0	0	0
ENSG00000070950	RAD18	0	1	0	0			ENSG00000003436	TFPI	0	0	0	0
ENSG00000164754	RAD21	0	1	0	1			ENSG00000163235	TGFA	1	0	0	0
ENSG00000051180	RAD51	0	1	1	0			ENSG00000163513	TGFBR2	0	0	0	0
ENSG00000111247	RAD51AP1	0	1	1	0			ENSG00000198959	TGM2	0	0	0	0
ENSG00000197275	RAD54B	0	1	0	0			ENSG00000102265	TIMP1	0	0	0	0
ENSG00000017797	RALBP1	0	0	0	0			ENSG00000144339	TMEFF2	0	0	0	0
ENSG00000116191	RALGPS2	0	0	0	0			ENSG00000011638	TMEM159	0	0	0	0
ENSG00000162521	RBBP4	0	1	1	0			ENSG00000177854	TMEM187	0	0	0	0
ENSG00000089050	RBBP9	0	0	0	0			ENSG00000125355	TMEM255A	0	0	0	0
ENSG00000176731	RBIS	0	0	0	0			ENSG00000126950	TMEM35A	0	0	0	0
ENSG00000080839	RBL1	0	1	1	0			ENSG00000147027	TMEM47	0	0	0	0
ENSG00000244462	RBM12	0	0	0	0			ENSG00000167904	TMEM68	1	0	0	0
ENSG00000162775	RBM15	0	0	0	0			ENSG00000118503	TNFAIP3	0	0	0	0
ENSG00000265241	RBM8A	0	1	0	0			ENSG00000120889	TNFRSF10B	1	0	0	0
ENSG00000147274	RBMX	0	0	0	0			ENSG00000102524	TNFSF13B	0	0	0	0
ENSG00000117602	RCAN3	0	0	0	0			ENSG00000117586	TNFSF4	0	0	0	0
ENSG00000180198	RCC1	0	1	0	0			ENSG00000136205	TNS3	0	0	0	0
ENSG00000133119	RFC3	0	1	1	0			ENSG00000115129	TP53I3	1	0	0	0
ENSG00000163918	RFC4	0	1	1	0			ENSG00000164938	TP53INP1	1	1	0	0
ENSG00000111445	RFC5	0	1	1	0			ENSG00000078804	TP53INP2	0	0	0	0
ENSG00000183688	RFLNB	0	0	0	0			ENSG00000182165	TP53TG1	0	0	0	0
ENSG00000171792	RHNO1	0	1	0	0			ENSG00000166340	TPP1	0	0	0	0
ENSG00000080345	RIF1	0	1	1	0			ENSG00000204977	TRIM13	0	0	0	0
ENSG00000166532	RIMKLB	0	0	0	0			ENSG00000253368	TRNP1	0	0	0	0
ENSG00000070423	RNF126	0	0	0	0			ENSG00000196428	TSC22D2	0	0	0	0
ENSG00000134758	RNF138	0	0	0	0			ENSG00000182612	TSPAN10	0	0	0	0
ENSG00000135119	RNFT2	0	0	0	1			ENSG00000106537	TSPAN13	0	0	0	0
ENSG00000207330	RNU6-73P	0	0	0	0			ENSG00000163728	TTC14	0	0	0	0
ENSG00000164610	RP9	0	0	0	0			ENSG00000265972	TXNIP	0	0	0	0
ENSG00000163923	RPL39L	0	1	0	0			ENSG00000145390	USP53	0	1	0	0
ENSG00000167325	RRM1	0	1	1	0			ENSG00000111962	UST	0	0	0	0
ENSG00000171848	RRM2	0	1	1	1			ENSG00000139190	VAMP1	0	0	0	0
ENSG00000067533	RRP15	0	0	0	0			ENSG00000168899	VAMP5	0	0	0	0
ENSG00000130347	RTN4IP1	0	0	0	0			ENSG00000197415	VEPH1	0	0	0	0
ENSG00000197747	S100A10	0	0	0	0			ENSG00000141252	VPS53	0	0	0	0
ENSG00000186193	SAPCD2	0	1	0	0			ENSG00000107738	VSIR	0	0	0	0
ENSG00000151748	SAV1	0	0	0	0			ENSG00000102763	VWA8	0	0	0	0
ENSG00000151466	SCLT1	0	1	0	1			ENSG00000162643	WDR63	1	0	0	0
ENSG00000198301	SDAD1	0	0	0	0			ENSG00000109501	WFS1	0	0	0	0
ENSG00000085415	SEH1L	0	0	0	0			ENSG00000070540	WIPI1	0	0	0	0
ENSG00000079387	SENP1	0	1	1	0			ENSG00000124343	XG	0	0	0	0
ENSG00000086475	SEPHS1	0	0	0	0			ENSG00000175155	YPEL2	0	0	0	0
ENSG00000181555	SETD2	0	0	0	0			ENSG00000090238	YPEL3	1	0	0	0
ENSG00000240489	SETP14	0	0	0	0			ENSG00000119801	YPEL5	0	0	0	0
ENSG00000116560	SFPQ	0	1	0	1			ENSG00000126804	ZBTB1	0	0	0	0
ENSG00000129810	SGO1	0	1	0	1			ENSG00000172667	ZMAT3	1	0	0	0
ENSG00000163535	SGO2	0	1	0	1			ENSG00000256087	ZNF432	0	0	0	0
ENSG00000171241	SHCBP1	0	1	0	0			ENSG00000196605	ZNF846	0	0	0	0
ENSG00000138944	SHISAL1	0	0	0	0
ENSG00000165874	SHLD2P1	0	0	0	0
ENSG00000169375	SIN3A	0	1	1	0
ENSG00000096717	SIRT1	0	0	0	0
ENSG00000154839	SKA1	0	1	0	1
ENSG00000182628	SKA2	0	1	1	1
ENSG00000165480	SKA3	0	1	0	0
ENSG00000004864	SLC25A13	0	0	0	0
ENSG00000180773	SLC36A4	0	0	0	0
ENSG00000134802	SLC43A3	0	0	0	0
ENSG00000072041	SLC6A15	0	0	0	0
ENSG00000183023	SLC8A1	0	0	0	0
ENSG00000065613	SLK	0	0	0	0
ENSG00000127616	SMARCA4	0	0	0	0
ENSG00000099956	SMARCB1	0	0	0	0
ENSG00000136824	SMC2	0	1	0	0
ENSG00000108055	SMC3	0	1	1	1
ENSG00000113810	SMC4	0	1	1	1
ENSG00000157106	SMG1	0	0	0	0
ENSG00000136699	SMPD4	0	1	1	0
ENSG00000255717	SNHG1	0	0	0	0
ENSG00000281398	SNHG4	0	0	0	0
ENSG00000203875	SNHG5	0	0	0	0
ENSG00000144028	SNRNP200	0	0	0	0
ENSG00000077312	SNRPA	0	1	1	0
ENSG00000125835	SNRPB	0	1	1	0
ENSG00000167088	SNRPD1	0	1	1	0
ENSG00000089006	SNX5	0	0	0	0
ENSG00000184557	SOCS3	0	0	0	0
ENSG00000170677	SOCS6	0	0	0	0
ENSG00000076382	SPAG5	0	1	0	1
ENSG00000145375	SPATA5	0	1	0	0
ENSG00000196141	SPATS2L	0	0	0	0
ENSG00000161888	SPC24	0	1	0	0
ENSG00000152253	SPC25	0	1	0	1
ENSG00000040275	SPDL1	0	1	0	0
ENSG00000161547	SRSF2	0	1	1	0
ENSG00000112081	SRSF3	0	1	0	0
ENSG00000149136	SSRP1	0	1	1	0
ENSG00000123473	STIL	0	1	1	1
ENSG00000117632	STMN1	0	1	1	0
ENSG00000100242	SUN2	0	0	0	1
ENSG00000101945	SUV39H1	0	1	0	0
ENSG00000152455	SUV39H2	0	1	0	0
ENSG00000135316	SYNCRIP	0	1	0	0
ENSG00000176438	SYNE3	0	0	0	0
ENSG00000078269	SYNJ2	0	0	0	0
ENSG00000254806	SYS1-DBNDD2	0	0	0	0
ENSG00000013810	TACC3	0	1	0	1
ENSG00000141384	TAF4B	0	0	0	0
ENSG00000148835	TAF5	0	1	1	1
ENSG00000135801	TAF5L	0	0	0	0
ENSG00000187325	TAF9B	0	0	0	0
ENSG00000156787	TBC1D31	0	1	0	0
ENSG00000113649	TCERG1	0	1	0	1
ENSG00000140262	TCF12	0	0	0	0
ENSG00000137310	TCF19	0	1	1	0
ENSG00000196628	TCF4	0	0	0	0
ENSG00000070814	TCOF1	0	1	0	0
ENSG00000042088	TDP1	0	1	0	0
ENSG00000187079	TEAD1	0	0	0	0
ENSG00000197905	TEAD4	0	0	0	0
ENSG00000132604	TERF2	0	0	0	0
ENSG00000108064	TFAM	0	0	0	0
ENSG00000198176	TFDP1	0	1	1	0
ENSG00000137492	THAP12	0	1	0	0
ENSG00000159445	THEM4	0	1	0	0
ENSG00000167900	TK1	0	1	1	0
ENSG00000169908	TM4SF1	0	0	0	0
ENSG00000166557	TMED3	0	0	0	0
ENSG00000170876	TMEM43	0	0	0	0
ENSG00000164983	TMEM65	0	0	0	0
ENSG00000175606	TMEM70	0	0	0	0
ENSG00000103978	TMEM87A	0	0	0	0
ENSG00000120802	TMPO	0	1	1	0
ENSG00000257167	TMPO-AS1	0	0	0	0
ENSG00000041982	TNC	0	0	0	0
ENSG00000141655	TNFRSF11A	0	0	0	0
ENSG00000127863	TNFRSF19	0	0	0	0
ENSG00000130204	TOMM40	0	1	0	1
ENSG00000131747	TOP2A	0	1	0	1
ENSG00000198846	TOX	0	0	0	0
ENSG00000140416	TPM1	0	0	0	0
ENSG00000088325	TPX2	0	1	0	1
ENSG00000136527	TRA2B	0	1	1	0
ENSG00000183763	TRAIP	0	1	0	0
ENSG00000213186	TRIM59	0	1	0	0
ENSG00000071539	TRIP13	0	1	0	0
ENSG00000126814	TRMT5	0	0	0	0
ENSG00000100416	TRMU	0	0	0	0
ENSG00000135451	TROAP	0	1	0	1
ENSG00000198860	TSEN15	0	1	0	0
ENSG00000167721	TSR1	0	0	1	0
ENSG00000105948	TTC26	0	0	0	0
ENSG00000235954	TTC28-AS1	0	0	0	0
ENSG00000116830	TTF2	0	1	0	1
ENSG00000112742	TTK	0	1	0	1
ENSG00000108423	TUBD1	0	1	0	0
ENSG00000126216	TUBGCP3	0	0	0	0
ENSG00000122691	TWIST1	0	0	0	0
ENSG00000163714	U2SURP	0	0	0	0
ENSG00000143569	UBAP2L	0	0	0	0
ENSG00000175063	UBE2C	0	1	0	1
ENSG00000078140	UBE2K	0	0	0	0
ENSG00000233966	UBE2SP1	0	0	0	0
ENSG00000077152	UBE2T	0	1	0	1
ENSG00000169139	UBE2V2	0	0	0	0
ENSG00000247240	UBL7-AS1	0	0	0	0
ENSG00000175567	UCP2	0	0	0	0
ENSG00000276043	UHRF1	0	1	1	0
ENSG00000132478	UNK	0	0	0	0
ENSG00000162607	USP1	0	1	1	1
ENSG00000058056	USP13	0	0	0	1
ENSG00000162402	USP24	0	0	0	0
ENSG00000164338	UTP15	0	1	0	0
ENSG00000120800	UTP20	0	0	0	0
ENSG00000173218	VANGL1	0	0	0	0
ENSG00000100749	VRK1	0	1	0	0
ENSG00000084463	WBP11	0	1	0	0
ENSG00000140153	WDR20	0	0	0	0
ENSG00000118965	WDR35	0	0	0	0
ENSG00000092470	WDR76	0	1	1	0
ENSG00000127337	YEATS4	0	1	1	0
ENSG00000083896	YTHDC1	0	0	0	0
ENSG00000205189	ZBTB10	0	0	0	0
ENSG00000181472	ZBTB2	0	0	0	0
ENSG00000112365	ZBTB24	0	0	0	0
ENSG00000140948	ZCCHC14	0	0	0	0
ENSG00000165512	ZNF22	0	0	0	0
ENSG00000198393	ZNF26	0	0	0	0
ENSG00000137871	ZNF280D	0	0	0	0
ENSG00000121864	ZNF639	0	0	0	0
ENSG00000197343	ZNF655	0	0	0	0
ENSG00000156853	ZNF689	0	0	0	0
ENSG00000174442	ZWILCH	0	1	0	0
ENSG00000122952	ZWINT	0	1	0	0
